# Supplementary material for: Utilization of Antenatal Care and Skilled Birth Delivery Services in Sub-Saharan Africa: A Systematic Scoping Review
Source: Int J Environ Res Public Health. 2024 Apr 3;21(4):440. doi: 10.3390/ijerph21040440 (PMC11050659; doi:10.3390/ijerph21040440)
Supplement: Supplementary file 1 [file ijerph-21-00440-s001.zip]

Archive with 1 entries (1 files):
- ijerph-2859478-supplementary.pdf
